# Supplementary material for: Multimodal Structural Characterization of SARS-CoV-2 Spike Variants: Spectroscopic and Computational Insights
Source: Int J Mol Sci. 2025 Oct 23;26(21):10342. doi: 10.3390/ijms262110342 (PMC12609920; doi:10.3390/ijms262110342)
Supplement: Supplementary file 1 [file ijms-26-10342-s001.zip]

Archive with 1 entries (1 files):
- ijms-3893381-supplementary.pdf
